# Supplementary material for: Rational Design of a Molecularly Imprinted Sensor on a Biomass Carbon Platform for Glyphosate Monitoring in Traditional Chinese Medicines
Source: Polymers (Basel). 2025 Dec 22;18(1):21. doi: 10.3390/polym18010021 (PMC12787997; doi:10.3390/polym18010021)
Supplement: Supplementary file 1 [file polymers-18-00021-s001.zip]

Archive with 1 entries (1 files):
- polymers-4032314-supplementary.pdf
